# Supplementary material for: Prevention of Epidural Catheter Migration and Inflammation by Tunneling: A Systematic Review and Meta-Analysis
Source: J Clin Med. 2025 Aug 15;14(16):5788. doi: 10.3390/jcm14165788 (PMC12387545; doi:10.3390/jcm14165788)
Supplement: Supplementary file 1 [file jcm-14-05788-s001.zip]

Archive with 1 entries (1 files):
- Supplemental Content FINAL version.xlsx
