# Supplementary material for: Prevention of Epidural Catheter Migration and Inflammation by Tunneling: A Systematic Review and Meta-Analysis
Source: J Clin Med. 2025 Aug 15;14(16):5788. doi: 10.3390/jcm14165788 (PMC12387545; doi:10.3390/jcm14165788)
Supplement: Supplementary file 1 [file jcm-14-05788-s001.zip › Supplemental Content FINAL version.xlsx]

## Sheet: Fig S1. Risk bias RoB-2 Tool
Figure S1 Results of the risk of bias assessment, using the RoB-2 Tool

## Sheet: Fig S2. Forest plot subgroup
Figure S2, Forest Plot of the Incidence of Infection in the Tunneled vs the Conventional Fixation Method Group with a subgroup analyses of Tunneling with or without Loop

## Sheet: S1. Search
Table S1. Predefined search query
Our search was performed on 18 April 2025 using the following search terms:
EMBASE (n=302)
(('epidural analgesia':ti,ab,kw OR 'epidural anesthesia':ti,ab,kw OR 'epidural':ti,ab,kw) AND tunnel*:ti,ab,kw)
MEDLINE (by PUBMED) (n=156)
("Analgesia, Epidural"[Mesh] OR "Anesthesia, Epidural"[Mesh] OR Epidural [tiab]) AND (Tunnel* [tiab])

## Sheet: S2. PICO
Table S2. PICO framework
P: Patients with a epidural for analgetic/anesthetic therapy
I: Tunneled fixation (any technique)
C: Conventional fixation method (any technique, e.g. Tegaderm)
O: Catheter migration, signs of inflammation/infection

## Sheet: S3.Templ data collection form
STUDY DETAILS
Study	Doi	Study type	Year study performed	Country	Study population	Exclusion	Level epidural	Case	Tunneled	Conventional	Technique used for tunneling	Technique used for standard/conventional fixation	Duration epidural (T)	Duration epidural (Co)
Author, year of publication	XX.XXX/XXXXXXX	RCT/cohort/registry	XXXX	Name country	Description of included patients	Exclusion criteria	Thoracic/Lumbar	N	n	n	Description of technique used for tunneling	Description of technique used for conventional fixation	Length in days/hours tunneled group	Length in days/hours control group
MIGRATION
Definition Migration	Migration (Tu)	Migration (Co)	Inwards (T)	Inwards (Co)	Outwards (T)	Outwards (Co)
Definition of migration	n/N tunneled	n/N control	n/N tunneled	n/N control	n/N tunneled	n/N control
INFLAMMATION
Definition Inflammation	Inflammation (Tu)	Inflammation (Co)
Definition of inflammation/infection	n/N tunneled	n/N control
ANALGESIA
Definition analgesia	Analgesia (Tu)	Analgesia (Co)	Satisfaction (Tu)	Sastisfaction (Co)	Analgesia overall
Definitions of patient satisfaction, analgetic failure, assessement of pain, score systems used	n/N tunneled; pain scores	n/N control; pain scores	n/N tunneled; pain scores	n/N control; pain scores	Other results on analgesia/patient statisfaction outcome

## Sheet: S4. Data extracted studies
STUDY DETAILS																MIGRATION								INFLAMMATION				ANALGESIA
Study	Doi	Study type	Year study performed	Country	Study population	Exclusion	Level epidural	Case	Tunneled	Conventional	Technique used for tunneling	Technique used for standard/conventional fixation	Duration epidural (T)	Duration epidural (Co)		Definition Migration	Migration (Tu)	Migration (Co)	Inwards (T)	Inwards (Co)	Outwards (T)	Outwards (Co)		Definition Inflammation	Inflammation (Tu)	Inflammation (Co)		Definition analgesia	Analgesia (Tu)	Analgesia (Co)	Satisfaction (Tu)	Sastisfaction (Co)	Analgesia overall
Abukhudair et al. 2018	10.4103/aer.AER_159_18: 10.4103/aer.AER_159_18	RCT	Apr 2015 - Apr 2016	Jordan	>18 years, major sugery, ASA 1 or 2	Coagulopathy	both; thoracic (94%), lumbar (6%)	200	92	108	No loop, Tuohy needle, 5 cm to lateral	Adhesive tape	mean 2.7d (range 1–4d)	mean 2.5d (range 1–5d)		found loose, entirely outside the patient or leaking	N.A.	N.A.	N.A.	N.A.	7	11		Not studied	x	x		patient's complaints about the incidence of uncontrolled pain; the number of patients reporting uncontrolled pain and those with FPS (resting and dynamic) >4 were compared	N.A.	N.A.	N.A.	N.A.	No difference in uncontrolled pain (0.2823). 63/111 uncontrolled pain
Bomberg et al. 2016	10.1093/bja/aew026	Registry	2007-2014	Germany	All thoracic epidural analgesia included in German Network for Regional Anaesthesia registry (25 hospitals)	<18 years, no info on demografics, method of fixation, duration >14 days, not linked to sugery	Thoracic	22411	12870	9541	N.A.	N.A.	mean 6.0d (SD 2.4d)	mean 5.7d (SD 2.2d)		Not studied	x	x	x	x	x	x		Classification German Society of Anesthesiologists*	573	523		Not predevined: in results pain intensity rest/activity (0;no pain-10;high pain), infusion rate, patient statisfaction (0; low-10; high)	24h at rest 1.18 (1.56)*; 24h activity 2.74 (2.04)*	24h at rest 1.55 (1.91)*; 24h activity 2.88 (2.22)*	7.68 (3.84)*	7.38 (3.63)*	Not all data available (+/-50%); less pain in rest, during activity and higher patient satisfaction in tunneled group
Bougher et al. 1996	10.1111/j.1365-2044.1996.tb07714.x	RCT	unknown	Australia	Post-operative epidural analgesia	Not mentioned	both; thoracic (45%), lumbar (55%)	82	41	41	No loop, Tuohy needle, 5 cm to lateral	Loop, adhesive spray, transparent adhesive dressing	mean 2.20d (SD 0.87d)	mean 2.22d (SD 1.11d)		Inward >1cm; Outward >2cm	8	14	3	10	5	4		Not studied	x	x		Not studied	x	x	x	x	N.A.
Burstal et al. 1998	10.1177/0310057X9802600203	RCT	unknown	Australia	Post-operative epidural analgesia >2 days	Not mentioned	both; thoracic (83% ), lumbar (17%)	213	100	113	No loop, 16G venflon, 6-8cm to lateral	N.A.	mean 3.5d (±1.3d)	mean 3.1d (±1.5d)		Inward >1cm; Outward >2,5cm	14	46	4	13	10	33		Erythema and induration >5 mm around the skin exit site; visible pus	3	6		Not studied	x	x	x	x	159 functional at time removal (83% tunneled; 67% conventional; p=0.0084), functional without significant movement 77% tunneled vs 50% conventional p<0.0001. Functional >2dagen 68% tunneled; 54% standaard p= 0.037.
Chadwick et al. 2003	10.1177/0310057X0303100505	RCT	unknown	UK	Mentally competent, major abdominal surgery	<18 years, no consent possible, contraindication epidural	Thoracic; Th7-Th12	50	25	25	No loop, 14G needle, 5cm	Adhesive foam + suture, tegaderm	mean 4.7d (SD 1.4d)	mean 5.3d (SD 1.7d)		Inward >1cm; Outward >2cm	8	7 (sutured)	0	0	8	7		Any signs of inflammation at site	1	6		Patient opinion on technique and quality of analgesia: analgesic failure was requirement for the provision of alternative analgesia (PCA) or replacement of epidural catheter	N.A.	N.A.	N.A.	N.A.	2/6 tunneled group with >4cm migration not satisfied with analgesia; 1 tunneled group unsatisfied with analgesia at day 2 without movement was observed. 1 of sutured groep unsatisfied with analgesia <12h
Gautam et al. 2020	10.4097/kja.20131	RCT	Mar 2015 - Aug 2015	India	20-65 years, major upper abdominal surgery, ASA I/II	no consent, uncontrolled systemic disease, sigs local inflammation, coagulopathies, anatomic deformaties	Thoracic; Th7-Th10	150	100*	50	TG 1; with loop (1.0cm), 16G venflon, 4cm to cranial; TG 2 no loop, 16G venflon, 4cm to cranial	Transparant adhesive dressing	mean TG1 5.1d (SD 1.4d); mean TG2 5.9d (SD 1.2d)	5.7d [1.3d]		Inward >1cm; Outward >2cm	TG1 8; TG2 2	17	TG1 2; TG2 0	5	TG1 6; TG2 2	12		Erythema and induration >5 mm around the skin exit site; visible pus	TG1: 0*, TG2: 3* (*of 48pt)	1* (*47 pt)		Analgetic adequacy: inadequate analgesia was suggested by the requirement for alternative analgesia methods or replacement of the epidural catheter	TG1: 5*, TG2: 3* (*of 48pt)	8* (* of 47 pt)	x	x	16 patients analgesia failure; Of these 16 patients, catheter migration was observed in 8.
Sellman et al. 2014	10.1155/2014/610635	RCT	unknown	Germany	>18 years, major abdominal or thoracic surgery	Not meeting inclusion criteria; declined to participate	Thoracic; Th3-Th 12	121	60	61	No loop, 16G venflon, >2cm to lateral, suture	Steri-strips, tegaderm	mean 109h (SD 46h)	mean 97h (SD 37h)		Inward >2cm; Outward >2cm	1	9	0	5	1	4		Classification German Society of Anesthesiologists*	2	1		NRS at rest/during movement, after removal subjective contentment (1;excellent-5;insufficient)	x	x	x	x	No difference in NRS during and after study (p=0.26()
Sharma et al. 2016	10.4103/0970-9185.175667	RCT	Sept 2013 - Aug 2014	India	All, lower extremity orthopedic sugery	pre-existing neurological disabilities, significant spinal deformities, unable to understand/communicate	Lumbar; L3-L5	200	100	100	With loop (1.5cm), Tuohy needle, 3-5cm to caudal/cranial	Lockit device	72h	72h		Inward >1cm; Outward >1cm	12	0 (lock-it)	0	0	12	0		Erythema; induration	22	14		VAS pain scores + Patient’s comfort during epidural fixation - Likert’s score	19	15	x	x	77% patients in STEC group disliked tunneling
Tripathi et al. 2000	10.1046/j.1365-2044.2000.01547-2.x	RCT	unknown	India	Post-operative thoracic epidural analgesia	Not mentioned	Thoracic; Th7-Th11	68	34	34	With loop (1.5cm), Tuohy needle, 3-5cm to caudal	Loop, adhesive dressing	mean 2.4d (SD 3.0d)	mean 4.6d (SD 2.1d)		Any in- or outward migration	5	16	4	9	1	7		Local inflammation	9	2		Not studied	x	x	x	x	N.A.
Viburajah et al. 2023	10.54875/jarss.2023.59480	RCT	Unknown	India	Adult, non-obstetric sugery patients under regional anaethesia with lumbar epidural	pre-existing neurological disabilities, significant spinal deformities, or refusal for study or unable to understand/communicate	Lumbar; L2-L4	150	50	100*	No loop, Tuohy needle, 2-3 cm caudal	Co1: transparant adhesive dressing tape; Co2: LockIt device	48h	48h		Any in- or outward migration	6	Co 18; Lock-it 3	4	Co 10; Lock-it 2	2	Co 8; Lock-it 1		Erythema, pain and induration >5 mm around the skin exit site; visible pus	4#	Co1 6#; Co2 11#		Analgetic adequacy, pain at the site of injection, patient satisfaction scores (1-5)	N.A.	N.A.	N.A.	N.A.	Significant difference in statisfaction conventional and other groups (p<0.001); VAS scores no clinical difference
								23645	13372	10073														*Mild, moderate, and severe catheter-related infections. (i) mild infections were defined by at least two out of three infection signs (redness, swelling, or local pain); (ii) moderate infections were defined as mild plus at least one of the following findings: increased C-reactive protein, leucocytosis, fever, or pus at the punctured site; and (iii) severe infections were defined by the need for…	# raw study data provided by author	# raw study data provided by author			* after propensity matching
									* two groups	* two groups
							Without registry data	1234	502	532

## Sheet: S5. Data used for analyses
Overall migration
Study		Definition Migration	Case	Tunneled	Conventional	Events tunneled	Total tunneld	Events Controls	Total Controls	Reason		ALL							All RCT only							All Standard only (no Lock-it; no suture)						Any significant movement (standard + >-1cm or >+2cm)
Abukhudair et al. 2018		found loose, entirely outside the patient or leaking	200	92	108					Only outwards		Bougher et al. 1996		17	41	33	41		Bougher et al. 1996		17	41	33	41		Bougher et al. 1996	17	41	33	41		Bougher et al. 1996	2	41	7	41
Bomberg et al. 2016		Not studied	22411	12870	9541					Not studied		Burstal et al. 1998		14	100	46	113		Burstal et al. 1998		14	100	46	113		Burstal et al. 1998	14	100	46	113		Burstal et al. 1998	14	100	46	113
Bougher et al. 1996		Any movement	82	41	41	17	41	33	41			Chadwick et al. 2003		8	25	7	25		Chadwick et al. 2003		8	25	7	25		Gautam et al. 2020	14	100	17	50		Viburajah et al. 2023	2	50	9	50
Burstal et al. 1998		Inward >1cm; Outward >2,5cm	213	100	113	14	100	46	113			Gautam et al. 2020	TG1	14	100	17	50		Gautam et al. 2020	TG1	14	100	17	50		Sellman et al. 2014	1	60	9	61
Chadwick et al. 2003		Inward >1cm; Outward >2cm	50	25	25	8	25	7 (sutured)	25	Controls = sutured		Hamar et al. 1986		0	25	2	25		Sellman et al. 2014		1	60	9	61		Tripathi et al. 2000	5	34	16	34
Gautam et al. 2020	TG1	Inward ≥1cm; Outward ≥2cm	150	50	50	8	50	17	50	Tunneled group 1		Sellman et al. 2014		1	60	9	61		Sharma et al. 2016	Lock-it	12	100	0	100		Viburajah et al. 2023	6	50	18	50
	TG2			50		2	50			Tunneled group 2		Sharma et al. 2016	Lock-it	12	100	0	100		Tripathi et al. 2000		5	34	16	34
Sellman et al. 2014		Inward >2cm; Outward >2cm	121	60	61	1	60	9	61			Viburajah et al. 2023	Control standard	6	50	21	100
Sharma et al. 2016	Lock-it	Inward >1cm; Outward >1cm	200	100	100	12	100	0 (lock-it)	100	Standard method = LockIt
Tripathi et al. 2000		Any in- or outward migration	68	34	34	5	34	16	34
Viburajah et al. 2023	Control standard	Any in- or outward migration	150	50	50	6	50	18	50	Control 1 = standard
	Lock-It				50			3	50	Control 2 = LockIt
Inward migration
Study		Definition Inward Migration	Case	Tunneled	Conventional	Events tunneled	Total tunneld	Events Controls	Total Controls	Reason		ALL = RCT only							All Standard only (no Lock-it; no suture)						Inwards standard + >1cm
Abukhudair et al. 2018		Not studied	200	92	108					Only outwards		Bougher et al. 1996		3	41	14	41		Bougher et al. 1996	3	41	14	41		Bougher et al. 1996	0	41	4	41
Bomberg et al. 2016		Not studied	22411	12870	9541					Not studied		Burstal et al. 1998		4	100	13	113		Burstal et al. 1998	4	100	13	113		Burstal et al. 1998	4	100	13	113
Bougher et al. 1996		Any movement	82	41	41	3	41	14	41			Chadwick et al. 2003		0	25	0	25		Gautam et al. 2020	2	100	5	50		Viburajah et al. 2023	2	50	7	50
Burstal et al. 1998		Inward >1cm	213	100	113	4	100	13	113			Gautam et al. 2020	TG1	2	100	5	50		Tripathi et al. 2000	4	34	9	34
Chadwick et al. 2003		Inward >1cm	50	25	25	0	25	0	25	Controls = sutured		Sellman et al. 2014		0	60	5	61		Viburajah et al. 2023	4	50	10	50
Gautam et al. 2020	TG1	Inward ≥1cm	150	50	50	2	50	5	50	Tunneled group 1		Sharma et al. 2016	Lock-it	0	100	0	100
	TG2	Inward ≥1cm		50		0	50			Tunneled group 2		Tripathi et al. 2000		4	34	9	34
Sellman et al. 2014		Inward >2cm	121	60	61	0	60	5	61
Sharma et al. 2016	Lock-it	Inward >1cm	200	100	100	0	100	0	100	Standard method = LockIt
Tripathi et al. 2000		Any inward migration	68	34	34	4	34	9	34
Viburajah et al. 2023	Control standard	Any inward migration	150	50	50	4	50	10	50	Control 1 = standard
	Lock-It	Any inward migration			50			2	50	Control 2 = LockIt
Study		Definition Migration	Case	Tunneled	Conventional	Events tunneled	Total tunneld	Events Controls	Total Controls	Reason		ALL (RCT)							All Standard only (no Lock-it; no suture)						Outwards standard + >2cm
Abukhudair et al. 2018		found loose, entirely outside the patient or leaking	200	92	108	7	92	11	108	Only outwards		Abukhudair et al. 2018	7	92	11	108			Abukhudair et al. 2018	7	92	11	108		Bougher et al. 1996	2	41	3	41
Bomberg et al. 2016		Not studied	22411	12870	9541					Not studied		Bougher et al. 1996	14	41	19	41			Bougher et al. 1996	14	41	19	41		Burstal et al. 1998	10	100	33	113
Bougher et al. 1996		Any movement	82	41	41	14	41	19	41			Burstal et al. 1998	10	100	33	113			Burstal et al. 1998	10	100	33	113		Viburajah et al. 2023	0	50	2	50
Burstal et al. 1998		Outward >2,5cm	213	100	113	10	100	33	113			Chadwick et al. 2003	8	25	7	25			Gautam et al. 2020	8	100	12	50
Chadwick et al. 2003		Outward >2cm	50	25	25	8	25	7	25	Controls = sutured		Gautam et al. 2020	8	100	12	50			Viburajah et al. 2023	2	50	8	50
Gautam et al. 2020	TG1	Outward ≥2cm	150	100*	50	6	50	12	50	Tunneled group 1		Sellman et al. 2014	1	60	4	61
	TG2	Outward ≥2cm				2	50			Tunneled group 2		Sharma et al. 2016	12	100	0	100
Sellman et al. 2014		Outward >2cm	121	60	61	1	60	4	61			Viburajah et al. 2023	2	50	9	100
Sharma et al. 2016		Outward >1cm	200	100	100	12	100	0	100	Standard method = LockIt
Tripathi et al. 2000		Any outward migration	68	34	34	1	34	7	34
Viburajah et al. 2023	Control standard	Any outward migration				2	50	8	50	Control 1 = standard
	Lock-It	Any outward migration	150	50	100*			1	50	Control 2 = LockIt
Study		Definition Inflammation	Case	Tunneled	Conventional	Events tunneled	Total tunneld	Events Controls	Total Controls	Reason		ALL						ALL (RCT only)
Abukhudair et al. 2018		Not studied	200	92	108					Not studied		Bomberg et al. 2016	573	12870	523	9541		Burstal et al. 1998	3	100	6	113
Bomberg et al. 2016		Classification German Society of Anesthesiologists*	22411	12870	9541	573	12870	523	9541	Registry		Burstal et al. 1998	3	100	6	113		Chadwick et al. 2003	1	25	6	25
Bougher et al. 1996		Not studied	82	41	41					Not studied		Chadwick et al. 2003	1	25	6	25		Gautam et al. 2020	3	96	1	47
Burstal et al. 1998		Erythema and induration >5 mm around the skin exit site; visible pus	213	100	113	3	100	6	113			Gautam et al. 2020	3	96	1	47		Sellman et al. 2014	2	60	1	61
Chadwick et al. 2003		Any signs of inflammation at site	50	25	25	1	25	6	25			Hamar et al. 1986	0	25	1	25		Sharma et al. 2016	22	100	14	100
Gautam et al. 2020	TG1	Erythema and induration >5 mm around the skin exit site; visible pus	150	50	50	0	48	1	47	Tunneled group 1		Sellman et al. 2014	2	60	1	61		Tripathi et al. 2000	9	34	2	34
	TG2	Erythema and induration >5 mm around the skin exit site; visible pus		50		3	48			Tunneled group 2		Sharma et al. 2016	22	100	14	100		Viburajah et al. 2023	4	50	17	100
Sellman et al. 2014		Classification German Society of Anesthesiologists*	121	60	61	2	60	1	61			Viburajah et al. 2023	4	50	17	100
Sharma et al. 2016		Erythema; induration	200	100	100	22	100	14	100	Standard method = LockIt
Tripathi et al. 2000		Local inflammation	68	34	34	9	34	2	34
Viburajah et al. 2023	Control standard	Erythema, pain and induration >5 mm around the skin exit site; visible pus	150	50	50	4	50	6	50	Control 1 = standard
	Lock-It	Erythema, pain and induration >5 mm around the skin exit site; visible pus			50			11	50	Control 2 = LockIt

## Sheet: S6. Risk bias-Quality Ass
Input used for ROB-2 Visualisation tool
Study	D1	D2	D3	D4	D5	Overall		Explanation concerns
Abukhudair et al. 2018	Low	Low	Low	Some concerns	Low	Low		Only dislodging is measured, where as ). In the tunneled group, dislodged catheters were found loose, oozing from the insertion site or with a wet dressing. In the nontunneled group, the dislodged catheters were generally described as loose
Bougher et al. 1996	Some concerns	No information	Low	Low	Low	Some concerns		No randomization proces or selection proces.
Burstal et al. 1998	Low	Low	Some concerns	Low	Low	Low		36 included data insufficient, excluded for analyses; unclear why (groups therefor uneven 113/100)
Chadwick et al. 2003	Low	Some concerns	Low	Low	Low	Low		We recruited 58 patients to the study, 29 in the tunnelled group and 29 in the sutured group. Eight of 50 patients were reallocated to their initial randomization group as the catheters of four patients from each group were removed prematurely against the instructions of the authors. These eight patients were excluded from analysis of movement, although they were included for the purposes of reco…
Gautam et al. 2020	Low	Low	Some concerns	Low	Low	Low		The study analysis could not be completed in seven patients as they were unable to continue epidural infusion (epidural catheter dislodged in two patients, one each during patient shifting and changing clothes, pericatheter leak in four patients, and dural tap in one patient during epidural catheter placement). These patients were included for analysis of patient characteristics but not for the a…
Sellman et al. 2014	Low	Low	Some concerns	Low	Low	Low		The degree of dislodgement was not assessed in 24 of 145 patients that received their allocated intervention, which may influence the true results. Specifically, premature removal, unintentional extraction, and change to PCIA are relevant outcomes because they may reflect dislodgement.
Sharma et al. 2016	Low	Low	Low	Low	Low	Low		x
Tripathi et al. 2000	No information	No information	Low	Some concerns	Low	High		No randomisation proces, no measurement how much migration
Viburajah et al. 2023	Low	Low	Low	Low	Some concerns	Low		Epidurals removed after 48h, maybe some results/outcome not present yet. Also no numbers, only statistics

## Sheet: S7. GRADE evidence
Table S7. GRADE evidence profiles of outcomes
Tunneled versus Conventional Fixation Techniques for Epidural Catheter Fixation
Literatuur:
Certainty assessment							Summary results
Numer patients	Risk of bias	Inconsistence	Indirect evidence	Uncertainty	Publication bias	Overall certainty of evidence	Number events (%)		Relative effect	Absolute effect
(studies)									(95% CI)
Follow up							With Control	With Tunneled		Risk with Control	Risk difference with Tunneled
Migration (defined wtih: In- and outward migration)
984	Not severea	severeb	Not severe	severea	Not found	⨁⨁◯◯	130/524 (24.8%)	64/460 (13.9%)	RR 0.54	248 per 1000	114 less per 1.000
(8 RCTs)						Lowa,b			(0.33 - 0.89)		(from 166 less -27 less)
Infection
945	Not severea	Not severe	Not severe	Highly severea	Not found	⨁⨁◯◯	44/465 (9.5%)	47/480 (9.8%)	RR 1.02	95 per 1000	2 more per 1.000
(8 RCTs)						Lowa			(0.49 - 2.12)		(from 48 less - 106 more)
CI: Confidence interval; RR: Risk ratio
Explanations
a. Difference in technique used, difference in outcome measurement, some concerns for risk bias in all studies
b. There is one study with complete different outcome

## Sheet: S8. PRISMA checklist
Table S8. PRISMA 2020 Checklist for Systematic Reviews + Checklist for Abstracts
Section and Topic	Item #	Checklist item	Location where item is reported
TITLE
Title	1	Identify the report as a systematic review.	P1
ABSTRACT
Abstract	2	See the PRISMA 2020 for Abstracts checklist.	P1 (see below)
INTRODUCTION
Rationale	3	Describe the rationale for the review in the context of existing knowledge.	P1-2
Objectives	4	Provide an explicit statement of the objective(s) or question(s) the review addresses.	P1-2
METHODS
Eligibility criteria	5	Specify the inclusion and exclusion criteria for the review and how studies were grouped for the syntheses.	P2
Information sources	6	Specify all databases, registers, websites, organisations, reference lists and other sources searched or consulted to identify studies. Specify the date when each source was last searched or consulted.	P2/S1-S2
Search strategy	7	Present the full search strategies for all databases, registers and websites, including any filters and limits used.	P2/S1-S2
Selection process	8	Specify the methods used to decide whether a study met the inclusion criteria of the review, including how many reviewers screened each record and each report retrieved, whether they worked independently, and if applicable, details of automation tools used in the process.	P2
Data collection process	9	Specify the methods used to collect data from reports, including how many reviewers collected data from each report, whether they worked independently, any processes for obtaining or confirming data from study investigators, and if applicable, details of automation tools used in the process.	P2-P3
Data items	10a	List and define all outcomes for which data were sought. Specify whether all results that were compatible with each outcome domain in each study were sought (e.g. for all measures, time points, analyses), and if not, the methods used to decide which results to collect.	P2-P3
	10b	List and define all other variables for which data were sought (e.g. participant and intervention characteristics, funding sources). Describe any assumptions made about any missing or unclear information.	P2-P3/S3
Study risk of bias assessment	11	Specify the methods used to assess risk of bias in the included studies, including details of the tool(s) used, how many reviewers assessed each study and whether they worked independently, and if applicable, details of automation tools used in the process.	P3
Effect measures	12	Specify for each outcome the effect measure(s) (e.g. risk ratio, mean difference) used in the synthesis or presentation of results.	P3
Synthesis methods	13a	Describe the processes used to decide which studies were eligible for each synthesis (e.g. tabulating the study intervention characteristics and comparing against the planned groups for each synthesis (item #5)).	P3
	13b	Describe any methods required to prepare the data for presentation or synthesis, such as handling of missing summary statistics, or data conversions.	N.A.
	13c	Describe any methods used to tabulate or visually display results of individual studies and syntheses.	P3
	13d	Describe any methods used to synthesize results and provide a rationale for the choice(s). If meta-analysis was performed, describe the model(s), method(s) to identify the presence and extent of statistical heterogeneity, and software package(s) used.	P3
	13e	Describe any methods used to explore possible causes of heterogeneity among study results (e.g. subgroup analysis, meta-regression).	P3
	13f	Describe any sensitivity analyses conducted to assess robustness of the synthesized results.	P3
Reporting bias assessment	14	Describe any methods used to assess risk of bias due to missing results in a synthesis (arising from reporting biases).	P3
Certainty assessment	15	Describe any methods used to assess certainty (or confidence) in the body of evidence for an outcome.	P3-P4
RESULTS
Study selection	16a	Describe the results of the search and selection process, from the number of records identified in the search to the number of studies included in the review, ideally using a flow diagram.	P4/F1
	16b	Cite studies that might appear to meet the inclusion criteria, but which were excluded, and explain why they were excluded.	N.A.
Study characteristics	17	Cite each included study and present its characteristics.	T1
Risk of bias in studies	18	Present assessments of risk of bias for each included study.	P11/ Fig S1, S6
Results of individual studies	19	For all outcomes, present, for each study: (a) summary statistics for each group (where appropriate) and (b) an effect estimate and its precision (e.g. confidence/credible interval), ideally using structured tables or plots.	P7-11/Figure2-5
Results of syntheses	20a	For each synthesis, briefly summarise the characteristics and risk of bias among contributing studies.	P7-11/Figure2-5
	20b	Present results of all statistical syntheses conducted. If meta-analysis was done, present for each the summary estimate and its precision (e.g. confidence/credible interval) and measures of statistical heterogeneity. If comparing groups, describe the direction of the effect.	P7-11/Figure2-5
	20c	Present results of all investigations of possible causes of heterogeneity among study results.	P7-11/Figure2-5
	20d	Present results of all sensitivity analyses conducted to assess the robustness of the synthesized results.	P7-11/Figure2-5
Reporting biases	21	Present assessments of risk of bias due to missing results (arising from reporting biases) for each synthesis assessed.	P11/Fig S1
Certainty of evidence	22	Present assessments of certainty (or confidence) in the body of evidence for each outcome assessed.	P11/S7
DISCUSSION
Discussion	23a	Provide a general interpretation of the results in the context of other evidence.	P11-P12
	23b	Discuss any limitations of the evidence included in the review.	P12
	23c	Discuss any limitations of the review processes used.	P13
	23d	Discuss implications of the results for practice, policy, and future research.	P13
OTHER INFORMATION
Registration and protocol	24a	Provide registration information for the review, including register name and registration number, or state that the review was not registered.	P2
	24b	Indicate where the review protocol can be accessed, or state that a protocol was not prepared.	P2
	24c	Describe and explain any amendments to information provided at registration or in the protocol.	NA
Support	25	Describe sources of financial or non-financial support for the review, and the role of the funders or sponsors in the review.	P14
Competing interests	26	Declare any competing interests of review authors.	P14
Availability of data, code and other materials	27	Report which of the following are publicly available and where they can be found: template data collection forms; data extracted from included studies; data used for all analyses; analytic code; any other materials used in the review.	S3-S5
From: Page MJ, McKenzie JE, Bossuyt PM, Boutron I, Hoffmann TC, Mulrow CD, et al. The PRISMA 2020 statement: an updated guideline for reporting systematic reviews. BMJ 2021;372:n71. doi: 10.1136/bmj.n71. This work is licensed under CC BY 4.0. To view a copy of this license, visit https://creativecommons.org/licenses/by/4.0/
Section and Topic	Item #	Checklist item	Reported (Yes/No)
TITLE
Title	1	Identify the report as a systematic review.	YES
BACKGROUND
Objectives	2	Provide an explicit statement of the main objective(s) or question(s) the review addresses.	YES
METHODS
Eligibility criteria	3	Specify the inclusion and exclusion criteria for the review.	YES
Information sources	4	Specify the information sources (e.g. databases, registers) used to identify studies and the date when each was last searched.	YES
Risk of bias	5	Specify the methods used to assess risk of bias in the included studies.	YES
Synthesis of results	6	Specify the methods used to present and synthesise results.	YES
RESULTS
Included studies	7	Give the total number of included studies and participants and summarise relevant characteristics of studies.	YES
Synthesis of results	8	Present results for main outcomes, preferably indicating the number of included studies and participants for each. If meta-analysis was done, report the summary estimate and confidence/credible interval. If comparing groups, indicate the direction of the effect (i.e. which group is favoured).	YES
DISCUSSION
Limitations of evidence	9	Provide a brief summary of the limitations of the evidence included in the review (e.g. study risk of bias, inconsistency and imprecision).	YES
Interpretation	10	Provide a general interpretation of the results and important implications.	YES
OTHER
Funding	11	Specify the primary source of funding for the review.	NO (N.A)
Registration	12	Provide the register name and registration number.	CRD420251032567
From: Page MJ, McKenzie JE, Bossuyt PM, Boutron I, Hoffmann TC, Mulrow CD, et al. The PRISMA 2020 statement: an updated guideline for reporting systematic reviews. BMJ 2021;372:n71. doi: 10.1136/bmj.n71. This work is licensed under CC BY 4.0. To view a copy of this license, visit https://creativecommons.org/licenses/by/4.0/
